# Supplementary material for: LiHo(PO3)4
Source: Acta Crystallogr Sect E Struct Rep Online. 2009 Jan 23;65(Pt 2):i10. doi: 10.1107/S1600536809001767 (PMC2968134; doi:10.1107/S1600536809001767)
Supplement: Supplementary file 1 [file e-65-00i10-sup1.cif]

##############################################################################
###                                                                        ###
###        Electronic paper (Acta Crystallographica Section E)             ###
###                                                                        ###
##############################################################################
#                                                                            #
# This CIF contains the data in a paper accepted for publication in Acta     #
# Crystallographica Section E. It conforms to the requirements of Notes      #
# for Authors for Section E, and has been peer reviewed under the auspices   #
# of the IUCr Commission on Journals.                                        #
#                                                                            #
# Full details of the Crystallographic Information File format               #
# are given in the paper "The Crystallographic Information File (CIF):       #
# a New Standard Archive File for Crystallography" by S. R. Hall, F. H.      #
# Allen and I. D. Brown [Acta Cryst. (1991), A47, 655-685].                  #
#                                                                            #
# The current version of the core CIF dictionary is obtainable from          #
# ftp://ftp.iucr.org/pub/cif_core.dic. The current version number is 2.4.    #
#                                                                            #
# Software is freely available for graphical display of the structure(s) in  #
# this CIF.  For information consult the CIF home page http://www.iucr.org/  #
# cif/home.html                                                              #
#                                                                            #
# This file may be used for bona fide research purposes within the           #
# scientific community so long as proper attribution is given to the journal # 
# article from which it was obtained.                                        #
#                                                                            #
##############################################################################
                                             
data_I
_audit_creation_method     SHELXL-97
_chemical_name_systematic
;
Lithium holmium(III) polyphosphate(V)
;
_chemical_name_common     'Lithium holmium polyphosphate'
_chemical_formula_sum     'Ho Li O12 P4'
_chemical_formula_structural     'Li Ho (PO3)4'
_chemical_formula_iupac     'Li Ho (P O3)4'
_chemical_formula_weight     487.75
_chemical_melting_point     ?
_symmetry_cell_setting     Monoclinic
_symmetry_space_group_name_H-M     'C 2/c'
_symmetry_space_group_name_Hall     '-C 2yc'
loop_
    _symmetry_equiv_pos_as_xyz
    'x, y, z'
    '-x, y, -z+1/2'
    'x+1/2, y+1/2, z'
    '-x+1/2, y+1/2, -z+1/2'
    '-x, -y, -z'
    'x, -y, z-1/2'
    '-x+1/2, -y+1/2, -z'
    'x+1/2, -y+1/2, z-1/2'
_cell_length_a     16.280(3)
_cell_length_b     7.039(2)
_cell_length_c     9.561(2)
_cell_angle_alpha     90.00
_cell_angle_beta     125.99(2)
_cell_angle_gamma     90.00
_cell_volume     886.5(4)
_cell_formula_units_Z     4
_cell_measurement_reflns_used     25
_cell_measurement_theta_min     10.14
_cell_measurement_theta_max     14.69
_cell_measurement_temperature     293(2)
_exptl_crystal_description     Plate
_exptl_crystal_colour     'pale yellow'
_exptl_crystal_size_max     0.31
_exptl_crystal_size_mid     0.14
_exptl_crystal_size_min     0.07
_exptl_crystal_density_diffrn     3.654
_exptl_crystal_F_000     904
_exptl_absorpt_coefficient_mu     9.716
_exptl_absorpt_correction_type     psi-scan
_exptl_absorpt_process_details     '(North <i>et al.</i>, 1968)'
_exptl_absorpt_correction_T_min     0.0952
_exptl_absorpt_correction_T_max     0.3777
_exptl_special_details
;
;
_diffrn_ambient_temperature     293(2)
_diffrn_radiation_type     MoK\a
_diffrn_radiation_wavelength     0.71069
_diffrn_radiation_source     'fine-focus sealed tube'
_diffrn_radiation_monochromator     graphite
_diffrn_measurement_device_type     'Enraf--Nonius CAD-4'
_diffrn_measurement_method     \w/2\q
_diffrn_detector_area_resol_mean     ?
_diffrn_reflns_number     1500
_diffrn_reflns_av_R_equivalents     0.0162
_diffrn_reflns_av_sigmaI/netI     0.0114
_diffrn_reflns_theta_min     3.09
_diffrn_reflns_theta_max     27.96
_diffrn_reflns_theta_full     27.96
_diffrn_measured_fraction_theta_max     0.998
_diffrn_measured_fraction_theta_full     0.998
_diffrn_reflns_limit_h_min     -21
_diffrn_reflns_limit_h_max     17
_diffrn_reflns_limit_k_min     -2
_diffrn_reflns_limit_k_max     9
_diffrn_reflns_limit_l_min     0
_diffrn_reflns_limit_l_max     12
_diffrn_standards_number     2
_diffrn_standards_interval_count     ?
_diffrn_standards_interval_time     120
_diffrn_standards_decay_%     0
loop_
    _diffrn_standard_refln_index_h
    _diffrn_standard_refln_index_k
    _diffrn_standard_refln_index_l
    5 -1 -6
    -5 -1 5
_refine_special_details
;
Refinement of <i>F</i>^2^ against ALL reflections. The weighted <i>R</i>-factor
<i>wR</i> and goodness of fit <i>S</i> are based on <i>F</i>^2^, conventional
<i>R</i>-factors <i>R</i> are based on <i>F</i>, with <i>F</i> set to zero for
negative <i>F</i>^2^. The threshold expression of <i>F</i>^2^ >
\s(<i>F</i>^2^) is used only for calculating <i>R</i>-factors(gt) <i>etc</i>.
and is not relevant to the choice of reflections for refinement.
<i>R</i>-factors based on <i>F</i>^2^ are statistically about twice as large
as those based on <i>F</i>, and <i>R</i>- factors based on ALL data will be
even larger.
;
_reflns_number_total     1078
_reflns_number_gt     1076
_reflns_threshold_expression     I>2\s(I)
_refine_ls_structure_factor_coef     Fsqd
_refine_ls_matrix_type     full
_refine_ls_R_factor_all     0.0254
_refine_ls_R_factor_gt     0.0252
_refine_ls_wR_factor_gt     0.0709
_refine_ls_wR_factor_ref     0.0710
_refine_ls_goodness_of_fit_ref     1.124
_refine_ls_restrained_S_all     1.124
_refine_ls_number_reflns     1078
_refine_ls_number_parameters     84
_refine_ls_number_restraints     0
_refine_ls_weighting_scheme     calc
_refine_ls_weighting_details
             'w=1/[\s^2^(Fo^2^)+(0.0459P)^2^+12.7265P] where P=(Fo^2^+2Fc^2^)/3'
_atom_sites_solution_primary     'heavy method'
_atom_sites_solution_secondary     difmap
_refine_ls_shift/su_max     0.000
_refine_ls_shift/su_mean     0.000
_refine_diff_density_max     2.746
_refine_diff_density_min     -3.183
_refine_ls_extinction_method     'SHELXL97 (Sheldrick, 2008)'
_refine_ls_extinction_coef     0.0014(3)
_refine_ls_extinction_expression
                                  'Fc^*^=kFc[1+0.001xFc^2^\l^3^/sin(2\q)]^-1/4^'
loop_
    _atom_type_symbol
    _atom_type_description
    _atom_type_scat_dispersion_real
    _atom_type_scat_dispersion_imag
    _atom_type_scat_source
    'Li' 'Li' -0.0003 0.0001
                         'International Tables Vol C Tables 4.2.6.8 and 6.1.1.4'
    'O' 'O' 0.0106 0.0060
                         'International Tables Vol C Tables 4.2.6.8 and 6.1.1.4'
    'P' 'P' 0.1023 0.0942
                         'International Tables Vol C Tables 4.2.6.8 and 6.1.1.4'
    'Ho' 'Ho' -0.2175 4.6783
                         'International Tables Vol C Tables 4.2.6.8 and 6.1.1.4'
_computing_data_collection
                'CAD-4 EXPRESS (Duisenberg, 1992; Mac\'i\<cek & Yordanov, 1992)'
_computing_cell_refinement
                'CAD-4 EXPRESS (Duisenberg, 1992; Mac\'i\<cek & Yordanov, 1992)'
_computing_data_reduction     'XCAD4 (Harms & Wocadlo, 1995)'
_computing_structure_solution     'SHELXS97 (Sheldrick, 2008)'
_computing_structure_refinement     'SHELXL97 (Sheldrick, 2008)'
_computing_molecular_graphics     'DIAMOND (Brandenburg, 1998)'
_computing_publication_material     'SHELXL97 (Sheldrick, 2008)'
loop_
    _atom_site_type_symbol
    _atom_site_label
    _atom_site_fract_x
    _atom_site_fract_y
    _atom_site_fract_z
    _atom_site_U_iso_or_equiv
    _atom_site_adp_type
    _atom_site_calc_flag
    _atom_site_refinement_flags
    _atom_site_occupancy
    _atom_site_disorder_assembly
    _atom_site_disorder_group
    Li Li 0.0000 0.708(2) 0.2500 0.015(3) Uani d S 1 . .
    Ho Ho 0.0000 0.20312(4) 0.2500 0.00730(10)
                                             Uani d S 1 . .
    P P1 0.13774(8) 0.5517(2) 0.61570(10)
                                        0.0067(2) Uani d . 1 . .
    P P2 0.14654(8) 0.1504(2) 0.69610(10)
                                        0.0068(2) Uani d . 1 . .
    O O1 0.1137(3) 0.7154(5) 0.6843(5) 0.0118(7) Uani d . 1 . .
    O O2 0.0711(3) 0.0845(5) 0.7255(5) 0.0116(6) Uani d . 1 . .
    O O3 0.1280(3) 0.1150(5) 0.5262(4) 0.0121(7) Uani d . 1 . .
    O O4 0.1568(3) 0.3740(5) 0.7337(4) 0.0107(6) Uani d . 1 . .
    O O5 0.2552(2) 0.0776(5) 0.8526(4) 0.0105(6) Uani d . 1 . .
    O O6 0.0652(2) 0.5022(5) 0.4280(4) 0.0104(6) Uani d . 1 . .
loop_
    _atom_site_aniso_label
    _atom_site_aniso_U_11
    _atom_site_aniso_U_22
    _atom_site_aniso_U_33
    _atom_site_aniso_U_12
    _atom_site_aniso_U_13
    _atom_site_aniso_U_23
    Li 0.018(6) 0.011(6) 0.020(7) 0.000 0.012(6) 0.000
    Ho 0.0063(2) 0.0076(2) 0.0071(2) 0.000 0.00340(10)
                                                     0.000
    P1 0.0052(5) 0.0069(5) 0.0072(5) -0.0002(4) 0.0031(4) -0.0001(4)
    P2 0.0051(5) 0.0072(5) 0.0073(5) -0.0001(4) 0.0032(4) 0.0009(4)
    O1 0.012(2) 0.009(2) 0.016(2) 0.0010(10)
                                           0.0090(10)
                                                    -0.0020(10)
    O2 0.0080(10)
                0.012(2) 0.016(2) 0.0010(10)
                                           0.0080(10)
                                                    0.0020(10)
    O3 0.012(2) 0.014(2) 0.0080(10)
                                  0.0020(10)
                                           0.0040(10)
                                                     0.0000(10)
    O4 0.015(2) 0.0070(10)
                         0.0090(10)
                                  0.0010(10)
                                           0.0070(10)
                                                    0.0020(10)
    O5 0.0050(10)
                0.016(2) 0.0100(10)
                                  0.0020(10)
                                           0.0050(10)
                                                    0.0020(10)
    O6 0.0070(10)
                0.014(2) 0.0060(10)
                                  -0.0010(10)
                                            0.0010(10)
                                                      0.0000(10)
_geom_special_details
;
All e.s.d.'s (except the e.s.d. in the dihedral angle between two l.s. planes)
are estimated using the full covariance matrix. The cell e.s.d.'s are taken
into account individually in the estimation of e.s.d.'s in distances, angles
and torsion angles; correlations between e.s.d.'s in cell parameters are only
used when they are defined by crystal symmetry. An approximate (isotropic)
treatment of cell e.s.d.'s is used for estimating e.s.d.'s involving l.s.
planes.
;
loop_
    _geom_bond_atom_site_label_1
    _geom_bond_atom_site_label_2
    _geom_bond_site_symmetry_2
    _geom_bond_distance
    _geom_bond_publ_flag
    Li O2 6_565 1.962(9) y
    Li O2 5_566 1.962(9) n
    Li O6 2 1.999(9) n
    Li O6 . 1.999(9) y
    Ho O3 2 2.287(3) n
    Ho O3 . 2.287(3) y
    Ho O1 5_566 2.348(4) n
    Ho O1 6_565 2.348(4) y
    Ho O2 5_556 2.411(3) n
    Ho O2 6 2.411(3) y
    Ho O6 . 2.516(3) y
    Ho O6 2 2.516(3) n
    P1 O1 . 1.488(4) y
    P1 O6 . 1.499(3) y
    P1 O4 . 1.589(4) y
    P1 O5 4_556 1.594(3) y
    P2 O2 . 1.486(3) y
    P2 O3 . 1.488(3) y
    P2 O5 . 1.588(3) y
    P2 O4 . 1.601(4) y
loop_
    _geom_angle_atom_site_label_1
    _geom_angle_atom_site_label_2
    _geom_angle_atom_site_label_3
    _geom_angle_site_symmetry_1
    _geom_angle_site_symmetry_3
    _geom_angle
    _geom_angle_publ_flag
    O2 Li O2 6_565 5_566 83.7(5) ?
    O2 Li O6 6_565 2 119.57(14) ?
    O2 Li O6 5_566 2 125.85(14) ?
    O2 Li O6 6_565 . 125.85(14) ?
    O2 Li O6 5_566 . 119.57(14) ?
    O6 Li O6 2 . 87.2(5) ?
    O1 P1 O6 . . 118.8(2) ?
    O1 P1 O4 . . 106.8(2) ?
    O6 P1 O4 . . 110.8(2) ?
    O1 P1 O5 . 4_556 111.7(2) ?
    O6 P1 O5 . 4_556 105.0(2) ?
    O4 P1 O5 . 4_556 102.7(2) ?
    O2 P2 O3 . . 119.6(2) ?
    O2 P2 O5 . . 107.9(2) ?
    O3 P2 O5 . . 111.9(2) ?
    O2 P2 O4 . . 104.6(2) ?
    O3 P2 O4 . . 109.7(2) ?
    O5 P2 O4 . . 101.2(2) ?
    P1 O4 P2 . . 131.6(2) ?
    P2 O5 P1 . 4_546 134.8(2) ?
data_global
_journal_date_recd_electronic     2009-01-09
_journal_date_accepted     2009-01-14
_journal_name_full     'Acta Crystallographica, Section E'
_journal_year     2009
_journal_volume     65
_journal_issue      2
_journal_page_first     i10
_journal_page_last     i10
_journal_paper_category     QI
_journal_coeditor_code     WM2216
_publ_contact_author_name     'Dr Emna Ben Zarkouna'
_publ_contact_author_address
;
Laboratoire de Mat\'eriaux et Cristallochimie
Facult\'e des Sciences, Universit\'e Tunis-El Manar,
  2092 El Manar, Tunis, Tunisie.
;
_publ_contact_author_email     emna_benzarkouna@yahoo.fr
_publ_contact_author_fax     '216 (1) 88 50 08'
_publ_contact_author_phone     '216 (1) 87 26 00'
_publ_section_title
;
LiHo(PO~3~)~4~
;
loop_
    _publ_author_name
    _publ_author_address
    'Ben Zarkouna, Emna'
;
Laboratoire de Mat\'eriaux et Cristallochimie
Facult\'e des Sciences, Universit\'e Tunis-El Manar,
  2092 El Manar, Tunis, Tunisia
;
    'Driss, Ahmed'
;
Laboratoire de Mat\'eriaux et Cristallochimie
Facult\'e des Sciences, Universit\'e Tunis-El Manar,
  2092 El Manar, Tunis, Tunisia
;
    'F\'erid, Mokhtar'
;
Unit\'e de Mat\'eriaux de Terres Rares,
Centre National de Recherches en Sciences des Mat\'eriaux,
B.P.95 Hammam-Lif, Tunis 2050, Tunisia
;
