# Supplementary material for: LiHo(PO3)4
Source: Acta Crystallogr Sect E Struct Rep Online. 2009 Jan 23;65(Pt 2):i10. doi: 10.1107/S1600536809001767 (PMC2968134; doi:10.1107/S1600536809001767)
Supplement: Supplementary file 2 [file e-65-00i10-Isup2.hkl]

#
# h,k,l, Fc-squared, Fo-squared, sigma(Fo-squared) and status flag
#
data_I
_shelx_title '  emna16 in C 2/c'
_shelx_refln_list_code          4
_shelx_F_calc_maximum      382.71
_exptl_crystal_F_000       904.00
_reflns_d_resolution_high  0.7579
 
loop_
 _symmetry_equiv_pos_as_xyz
 'x, y, z'
 '-x, y, -z+1/2'
 'x+1/2, y+1/2, z'
 '-x+1/2, y+1/2, -z+1/2'
 '-x, -y, -z'
 'x, -y, z-1/2'
 '-x+1/2, -y+1/2, -z'
 'x+1/2, -y+1/2, z-1/2'
 
_cell_length_a    16.2800
_cell_length_b     7.0390
_cell_length_c     9.5610
_cell_angle_alpha  90.000
_cell_angle_beta  125.990
_cell_angle_gamma  90.000
 
_shelx_F_squared_multiplier     1.000
 
loop_
 _refln_index_h
 _refln_index_k
 _refln_index_l
 _refln_F_squared_calc
 _refln_F_squared_meas
 _refln_F_squared_sigma
 _refln_observed_status
   2   0   0    48307.76    47173.24     93.10 o
   4   0   0      908.21     1746.33     24.63 o
   6   0   0    50886.20    52777.05    465.52 o
   8   0   0    91187.52   102702.38    228.67 o
  10   0   0      529.26      582.94     37.14 o
  12   0   0    18797.71    21113.95    118.05 o
  14   0   0    50873.50    56821.51    244.07 o
  16   0   0    19339.59    21596.62    134.06 o
   1   1   0      966.73     1125.86     81.80 o
   3   1   0    10663.79    11243.44    131.37 o
   5   1   0     3322.07     3494.09     56.15 o
   7   1   0     1633.58     1845.22     42.61 o
   9   1   0     2639.43     3096.74     31.87 o
  11   1   0     5580.02     6463.91     60.78 o
  13   1   0     1226.74     1425.77     23.16 o
  15   1   0      434.71      464.96     15.12 o
  17   1   0      393.14      507.39     16.43 o
   0   2   0     8670.65     8412.69     38.69 o
   2   2   0    34772.05    30956.12    669.34 o
   4   2   0    30850.40    31918.66    529.05 o
   6   2   0    42936.50    48340.50    797.56 o
   8   2   0    26110.88    29072.42    579.67 o
  10   2   0    35241.17    40351.79    567.67 o
  12   2   0    13731.54    16133.33    265.81 o
  14   2   0     4201.72     4739.39     60.72 o
  16   2   0     3294.18     3604.99     40.69 o
   1   3   0    63399.51    59230.33   4091.11 o
   3   3   0     7845.99     7934.17    103.16 o
   5   3   0    11993.00    12751.97    520.03 o
   7   3   0    36241.72    41381.68   2303.23 o
   9   3   0     7455.71     8451.44    393.82 o
  11   3   0     1057.30     1178.33     30.09 o
  13   3   0    20179.53    23262.61    667.24 o
  15   3   0    19896.69    22488.69    539.65 o
   0   4   0       40.76      129.95      6.11 o
   2   4   0    15416.64    15430.13     95.88 o
   4   4   0    14178.66    15540.10    655.72 o
   6   4   0      118.50      148.89     28.62 o
   8   4   0      762.71      937.48     95.39 o
  10   4   0    11370.54    13180.74    554.31 o
  12   4   0      951.40     1148.90     42.06 o
  14   4   0      353.12      474.03     17.29 o
   1   5   0    10776.20    10158.43    445.90 o
   3   5   0    23003.97    22086.06    378.12 o
   5   5   0    42049.03    45920.08   3499.14 o
   7   5   0    28273.39    31766.25   2630.30 o
   9   5   0    15841.79    18125.49   1479.21 o
  11   5   0    14411.48    16967.02   1352.57 o
  13   5   0    13974.07    16375.25    760.70 o
   0   6   0      581.89      618.27     29.86 o
   2   6   0     1400.03     1453.39     42.37 o
   4   6   0       52.10      120.45      7.61 o
   6   6   0     4302.36     5121.09    518.10 o
   8   6   0       50.48      184.76     60.85 o
  10   6   0       34.51      110.99     38.76 o
  12   6   0      507.06      679.10    100.63 o
   1   7   0     6604.61     6630.18    119.45 o
   3   7   0    34446.00    32105.06    783.23 o
   5   7   0    15514.54    16599.53   1526.23 o
   7   7   0      392.43      552.70     76.26 o
   9   7   0     4833.91     5714.27    758.50 o
  11   7   0    19764.09    23076.48   2555.32 o
   0   8   0     7549.55     7524.17    120.06 o
   2   8   0     5452.12     5339.06     69.11 o
   4   8   0     6639.92     6719.15    318.81 o
   6   8   0     4506.67     5686.44    362.47 o
   8   8   0     9593.54    11411.57   1571.45 o
   1   9   0     1799.16     1760.59     87.32 o
   3   9   0     1503.89     1335.99     81.52 o
 -17   1   1    19676.02    21888.07    380.58 o
 -15   1   1    14297.71    16770.12    242.94 o
 -13   1   1     3961.63     4490.80     65.98 o
 -11   1   1    26905.94    30641.26    452.74 o
  -9   1   1    62327.55    67403.83    407.15 o
  -7   1   1    28541.48    27761.32    225.03 o
  -5   1   1    22957.45    19874.11    200.49 o
  -3   1   1    95743.95    85750.98    939.67 o
  -1   1   1    35484.68    34090.04   1170.04 o
   1   1   1    30687.57    31367.75    196.31 o
   3   1   1    58688.81    60620.69    111.10 o
   5   1   1    39771.39    39584.40    162.35 o
   7   1   1    14496.39    13950.58    299.19 o
   9   1   1    42357.26    44220.75    546.26 o
  11   1   1    24813.09    26651.73    185.42 o
  13   1   1     5920.49     6465.25    115.33 o
  15   1   1     6975.27     7612.74    126.45 o
 -16   2   1     6489.14     7796.26    155.34 o
 -14   2   1       78.07      129.80      6.28 o
 -12   2   1     2307.35     2821.95    123.17 o
 -10   2   1    42608.30    48854.99    549.23 o
  -8   2   1     5616.54     5243.40     64.47 o
  -6   2   1     4740.65     4938.23     45.45 o
  -4   2   1    30607.25    28808.02    195.15 o
  -2   2   1    74213.98    71908.20   4386.96 o
   0   2   1     1599.55     2184.40     80.05 o
   2   2   1      512.47      431.64      9.33 o
   4   2   1    38544.65    39703.67    202.74 o
   6   2   1    36886.14    36069.02    322.17 o
   8   2   1      266.24      239.24     55.41 o
  10   2   1    10056.31    10836.58    212.67 o
  12   2   1    14035.67    15366.73    406.89 o
  14   2   1     1116.97     1192.80     32.62 o
 -17   3   1     7375.35     8802.55    129.79 o
 -15   3   1     5355.10     6312.50    105.02 o
 -13   3   1     7204.02     8572.86    118.46 o
 -11   3   1     8672.23    10658.70    126.03 o
  -9   3   1    11434.06    12425.37    127.43 o
  -7   3   1     8425.50     8049.48     88.88 o
  -5   3   1     9808.38     9298.85     77.54 o
  -3   3   1     5121.10     4403.72     39.88 o
  -1   3   1    44283.93    46915.24    410.65 o
   1   3   1    28957.26    32607.10    113.92 o
   3   3   1    19046.18    19932.14    111.72 o
   5   3   1     6092.92     5827.81     73.40 o
   7   3   1     8557.92     8482.23     98.51 o
   9   3   1     1894.92     2015.02     51.78 o
  11   3   1    14151.08    14723.75    147.01 o
  13   3   1     8097.49     8493.39    118.00 o
  15   3   1     2947.65     3115.23     76.98 o
 -16   4   1    11472.69    14266.12    167.79 o
 -14   4   1    18597.41    22707.43    205.52 o
 -12   4   1    24874.48    30441.46    230.97 o
 -10   4   1     8553.85    10483.27    130.68 o
  -8   4   1    19153.05    19345.71    160.92 o
  -6   4   1    23370.73    21756.34    145.42 o
  -4   4   1    42891.78    40819.32    158.97 o
  -2   4   1    17900.70    17400.66     79.17 o
   0   4   1    45092.44    45928.48    141.62 o
   2   4   1    41885.55    43923.02    170.51 o
   4   4   1    31786.93    32932.84    177.25 o
   6   4   1     9372.45     8760.89    102.64 o
   8   4   1    23811.49    23549.32    180.22 o
  10   4   1    16785.15    17336.69    162.26 o
  12   4   1     8119.34     8359.90    118.35 o
  14   4   1     9027.88     9453.35    130.58 o
 -15   5   1      269.98      440.50     23.17 o
 -13   5   1     7767.89     9588.81    139.97 o
 -11   5   1     1996.88     2566.56     70.61 o
  -9   5   1     4473.99     4879.80     92.06 o
  -7   5   1    20242.97    19967.21    164.63 o
  -5   5   1     3337.92     3480.91     56.79 o
  -3   5   1    17036.53    17809.42     99.57 o
  -1   5   1      169.30      229.10     11.24 o
   1   5   1    23290.40    24955.62    132.62 o
   3   5   1     4002.16     4399.77     66.90 o
   5   5   1     3845.61     3980.95     72.89 o
   7   5   1     8897.88     8880.48    115.61 o
   9   5   1     3697.82     3814.57     78.60 o
  11   5   1     4173.58     4094.55     86.75 o
  13   5   1      121.14      154.92     11.35 o
 -14   6   1     9992.30    12631.82    171.83 o
 -12   6   1    12270.75    15156.73    185.45 o
 -10   6   1    18114.59    19688.02    208.00 o
  -8   6   1    13236.27    13370.65    156.43 o
  -6   6   1    14869.36    14119.42    138.55 o
  -4   6   1    29555.36    28289.29    156.58 o
  -2   6   1    30933.51    30920.41    135.27 o
   0   6   1    12020.11    12538.52     96.21 o
   2   6   1    17521.02    18042.35    138.24 o
   4   6   1    28713.73    28698.92    202.24 o
   6   6   1    20703.79    18466.31    176.71 o
   8   6   1     8649.20     8654.88    125.00 o
  10   6   1    10624.88    11002.15    144.62 o
  12   6   1    14487.24    15183.46    172.88 o
 -11   7   1     1280.16     1971.66     73.62 o
  -9   7   1      551.90      619.74     28.62 o
  -7   7   1     5912.99     5868.44    105.23 o
  -5   7   1     5936.74     6043.32     87.83 o
  -3   7   1      372.88      362.76     15.86 o
  -1   7   1     3094.13     3126.07     50.79 o
   1   7   1    11016.07    11474.16    113.49 o
   3   7   1     4425.27     4567.55     85.04 o
   5   7   1      337.46      351.01     18.37 o
   7   7   1     2904.32     2897.79     76.36 o
   9   7   1     4622.20     4704.95     99.92 o
  -8   8   1     5249.20     5126.20    111.77 o
  -6   8   1    20229.96    18740.98    183.48 o
  -4   8   1     3473.00     3367.21     62.20 o
  -2   8   1     2735.95     2718.73     49.14 o
   0   8   1    10855.29    10929.67    112.67 o
   2   8   1     7067.23     7028.86    107.16 o
   4   8   1     1128.42     1151.86     50.51 o
   6   8   1    12038.40    10700.14    157.77 o
  -5   9   1     8635.76     8559.99    119.19 o
  -3   9   1     3366.19     3366.15     60.47 o
  -1   9   1     8009.21     7957.22     98.27 o
   1   9   1    11992.08    11893.54    141.15 o
   3   9   1     2412.97     2483.45     74.18 o
 -18   0   2    11976.76    13832.28    155.12 o
 -16   0   2     1622.99     2020.50     57.63 o
 -14   0   2    31767.25    35139.01    225.17 o
 -12   0   2    80277.18    79078.88    316.57 o
 -10   0   2     1565.27     1234.11     34.09 o
  -8   0   2    21584.79    19450.66    107.87 o
  -4   0   2    73612.53    73926.15    436.40 o
  -2   0   2      313.98      548.46      8.44 o
   0   0   2   146470.13   158789.06    632.19 o
   4   0   2     8321.97     7777.57     62.39 o
   6   0   2     9436.76     8872.44     83.35 o
   8   0   2    52924.43    49524.07    232.80 o
  10   0   2    29543.39    28491.43    192.13 o
  12   0   2    10019.99     9951.17    122.90 o
  14   0   2    16471.57    17003.02    169.19 o
 -19   1   2       31.88       95.27     14.30 o
 -17   1   2     2023.05     2395.79     45.46 o
 -15   1   2     3626.50     4072.36     56.44 o
 -13   1   2     6129.80     6556.59     66.85 o
 -11   1   2     2578.64     2638.71     38.73 o
  -9   1   2     7874.11     7774.68     61.47 o
  -7   1   2     3333.78     4472.43     32.91 o
  -5   1   2      146.32      792.82    445.08 o
  -3   1   2     1913.09     1930.39     12.54 o
  -1   1   2    33653.26    34234.52    591.73 o
   1   1   2     2525.43     2631.53     20.71 o
   3   1   2    17861.51    20422.24     64.47 o
   5   1   2     5204.45     5109.19     40.93 o
   7   1   2     3701.62     3545.66     41.80 o
   9   1   2     2345.07     2316.82     37.51 o
  11   1   2      353.32      369.91     23.62 o
  13   1   2     4530.31     4642.93    163.10 o
  15   1   2     3517.39     3722.96     58.27 o
 -18   2   2     9461.27    10691.51    233.51 o
 -16   2   2    17569.28    20225.96    129.95 o
 -14   2   2    14984.95    16775.20    113.05 o
 -12   2   2     7407.66     7465.28    247.18 o
 -10   2   2    29447.72    28248.66    656.81 o
  -8   2   2    46106.90    42926.82    123.21 o
  -6   2   2    24397.61    23635.87    280.78 o
  -4   2   2     5859.10     5107.78     58.47 o
  -2   2   2    42286.75    40371.17   1260.80 o
   0   2   2    62641.26    64898.07   1422.96 o
   2   2   2    33414.68    35190.13     95.87 o
   4   2   2    24319.40    24624.10    125.72 o
   6   2   2    34680.34    34626.61    627.35 o
   8   2   2    15554.19    14110.42    153.39 o
  10   2   2     5785.63     5605.14    124.04 o
  12   2   2    12049.05    12669.18     99.81 o
  14   2   2    11055.65    11486.20    143.60 o
 -17   3   2      763.11      824.64     35.70 o
 -15   3   2     3051.04     3533.56     79.98 o
 -13   3   2    27041.89    29570.97    218.95 o
 -11   3   2    13693.39    13410.61    130.46 o
  -9   3   2     1629.25     1433.88     36.76 o
  -7   3   2    29296.62    27382.99    129.93 o
  -5   3   2    70796.72    70815.80    626.40 o
  -3   3   2    23554.46    24687.16     84.68 o
  -1   3   2     5740.61     5325.93     39.77 o
   1   3   2    28200.66    28285.13    106.59 o
   3   3   2    17128.93    17788.89    101.32 o
   5   3   2     4609.86     4620.28     62.18 o
   7   3   2    19436.20    18278.53    145.10 o
   9   3   2    25558.49    24209.71    181.89 o
  11   3   2     4661.22     4454.66     83.82 o
  13   3   2     5623.99     5602.74    100.39 o
 -16   4   2     6301.09     7371.89    119.69 o
 -14   4   2      202.62      353.31     18.53 o
 -12   4   2      677.11      658.94     29.73 o
 -10   4   2    10601.95    10346.49    112.32 o
  -8   4   2    14049.17    13319.70    107.69 o
  -6   4   2     2751.49     2650.34     39.91 o
  -4   4   2     9499.96     9895.63     63.93 o
  -2   4   2    13175.26    14055.90     72.61 o
   0   4   2       61.74      113.77      5.63 o
   2   4   2     1661.00     1635.30     31.72 o
   4   4   2     6712.32     6917.41     75.71 o
   6   4   2      786.18      891.05     32.33 o
   8   4   2     3259.43     2931.24     65.22 o
  10   4   2    12241.84    11583.68    135.28 o
  12   4   2     2083.58     2234.94     62.54 o
 -15   5   2    11469.99    13781.87    171.27 o
 -13   5   2    14704.37    16238.86    179.02 o
 -11   5   2    20103.26    19278.32    176.44 o
  -9   5   2    14381.50    13344.43    127.06 o
  -7   5   2    27418.84    26175.32    150.36 o
  -5   5   2    18155.21    17641.38    103.45 o
  -3   5   2    24385.34    25261.36    110.83 o
  -1   5   2    24031.58    24287.08    112.11 o
   1   5   2    29902.92    30350.05    141.59 o
   3   5   2    12496.24    12523.10    104.75 o
   5   5   2    29035.01    29003.28    185.12 o
   7   5   2    22906.75    20945.35    176.07 o
   9   5   2    13087.17    12277.43    142.42 o
  11   5   2     4805.13     5151.54     96.68 o
 -14   6   2      322.88      480.76     23.45 o
 -12   6   2       15.09       40.75     17.97 o
 -10   6   2       46.55       84.21      7.10 o
  -8   6   2     1878.31     2070.39     49.93 o
  -6   6   2     7895.59     8074.01     83.13 o
  -4   6   2      375.23      457.20     17.75 o
  -2   6   2      377.02      406.12     16.67 o
   0   6   2     1248.28     1259.78     30.79 o
   2   6   2       72.21      129.08      6.50 o
   4   6   2      806.17      867.80     34.14 o
   6   6   2     3678.98     3564.32     76.04 o
   8   6   2     4920.24     4540.82     91.05 o
  10   6   2        9.02       36.77     13.93 o
 -13   7   2     2586.82     3037.71     87.62 o
 -11   7   2     8086.47     7891.29    127.41 o
  -9   7   2    23822.45    21934.77    188.11 o
  -7   7   2     3699.15     3566.86     65.06 o
  -5   7   2     5958.15     5711.03     70.00 o
  -3   7   2    25412.55    25440.61    137.67 o
  -1   7   2    26122.00    26297.49    146.39 o
   1   7   2     1005.34     1122.86     33.87 o
   3   7   2     9088.81     9185.10    109.23 o
   5   7   2    19977.34    19751.26    182.13 o
   7   7   2     8701.99     7773.20    122.30 o
   9   7   2     1402.58     1468.46     56.63 o
 -10   8   2     5021.64     4648.62     97.93 o
  -8   8   2     4130.71     3874.44     78.55 o
  -6   8   2     3946.85     3802.91     67.22 o
  -4   8   2     7335.69     7231.28     81.36 o
  -2   8   2     4154.76     4210.84     62.74 o
   0   8   2     6416.26     6524.55     85.39 o
   2   8   2    14709.11    14912.04    144.12 o
   4   8   2     8180.01     8363.60    120.62 o
   6   8   2     1039.65     1016.45     44.14 o
  -5   9   2     3837.61     3801.51     66.87 o
  -3   9   2     5013.48     5034.41     74.01 o
  -1   9   2       73.74       89.25      7.17 o
   1   9   2     1642.27     1701.91     51.03 o
 -19   1   3     5815.53     6694.43     78.69 o
 -17   1   3    17875.17    19259.28    127.77 o
 -15   1   3    28667.14    28951.37    513.95 o
 -13   1   3     5550.10     5615.99    228.20 o
 -11   1   3    17902.27    16194.74     81.85 o
  -9   1   3    50485.58    47796.89    127.03 o
  -7   1   3    55045.39    56176.95    594.52 o
  -5   1   3    30153.96    29154.94    298.45 o
  -3   1   3    69937.87    67804.39    309.18 o
  -1   1   3    18649.61    17124.32    222.53 o
   1   1   3    26951.69    27706.26    216.73 o
   3   1   3    52927.39    54359.50    611.01 o
   5   1   3    33521.72    33049.19    108.12 o
   7   1   3     4806.59     4394.07    102.92 o
   9   1   3    22991.39    19886.08    114.83 o
  11   1   3    29114.38    27521.06    300.76 o
  13   1   3     6072.70     6074.91     83.06 o
 -18   2   3     1461.50     1604.16     61.88 o
 -16   2   3    13228.06    14249.08    111.90 o
 -14   2   3     7305.54     6869.66    172.71 o
 -12   2   3      234.44      260.52     37.69 o
 -10   2   3     8271.46     7900.55     54.12 o
  -8   2   3    37532.76    36352.53    225.28 o
  -6   2   3    17453.66    18274.82     56.20 o
  -4   2   3     6778.77     6597.44    112.31 o
  -2   2   3    21434.80    20400.39    394.14 o
   0   2   3    21555.80    22051.62    139.71 o
   2   2   3      206.67      205.58     48.33 o
   4   2   3     9700.25     9748.76    159.35 o
   6   2   3    19616.61    19441.83    188.70 o
   8   2   3     6647.41     5790.43    208.53 o
  10   2   3     2619.73     2410.75     61.55 o
  12   2   3     8935.65     8796.85     86.50 o
 -17   3   3     7022.68     8093.91    124.73 o
 -15   3   3     8801.06     8477.46    119.37 o
 -13   3   3    14250.74    13024.92    129.28 o
 -11   3   3     2733.21     2709.63     50.77 o
  -9   3   3    18113.29    17779.85    109.16 o
  -7   3   3    13451.31    13259.82     78.53 o
  -5   3   3     8931.46     9224.14     56.72 o
  -3   3   3      329.01      236.63      9.15 o
  -1   3   3    48810.77    51150.74    136.21 o
   1   3   3    23130.12    24342.78    105.71 o
   3   3   3     6703.28     6877.45     65.53 o
   5   3   3     5626.76     5616.52     69.73 o
   7   3   3    19680.94    18798.56    148.87 o
   9   3   3     1002.43     1058.20     39.20 o
  11   3   3     1950.06     1869.31     56.21 o
 -18   4   3    11738.47    13834.93    170.91 o
 -16   4   3     8962.20     9353.16    135.90 o
 -14   4   3     9280.36     8589.60    117.89 o
 -12   4   3    31762.47    28908.93    187.95 o
 -10   4   3    36564.27    33655.09    175.08 o
  -8   4   3     6985.06     6787.92     67.00 o
  -6   4   3     9738.64     9157.11     66.80 o
  -4   4   3    49875.02    50474.30    145.14 o
  -2   4   3    46103.46    46994.67    140.74 o
   0   4   3     9907.85     9918.15     69.74 o
   2   4   3    31038.28    32088.30    144.03 o
   4   4   3    41144.38    41964.05    190.01 o
   6   4   3    12050.40    11854.15    116.82 o
   8   4   3     3603.62     3146.76     68.38 o
  10   4   3    20541.80    18834.87    179.33 o
  12   4   3    11075.89    10764.64    141.21 o
 -17   5   3      188.05      246.91     14.48 o
 -15   5   3     3045.41     3002.17     78.66 o
 -13   5   3     2936.21     2690.44     65.18 o
 -11   5   3     4389.78     4217.04     71.60 o
  -9   5   3     7948.71     7755.73     83.67 o
  -7   5   3      795.12      712.27     22.39 o
  -5   5   3    11541.81    11822.43     79.64 o
  -3   5   3       84.32       84.70      4.07 o
  -1   5   3     5480.72     5747.89     56.89 o
   1   5   3     6030.22     6376.20     66.26 o
   3   5   3     1052.02     1129.13     32.42 o
   5   5   3     1036.20      986.80     34.60 o
   7   5   3        3.71       56.54      7.86 o
   9   5   3     3113.08     2686.93     70.15 o
  11   5   3        2.30       39.81     16.34 o
 -14   6   3    13651.20    13169.33    160.84 o
 -12   6   3    11191.36    10165.70    125.93 o
 -10   6   3    16834.86    15141.50    134.81 o
  -8   6   3    23608.09    22862.02    144.60 o
  -6   6   3    13816.69    14039.59     99.87 o
  -4   6   3    14857.09    14659.11     96.46 o
  -2   6   3    30391.40    29898.61    140.51 o
   0   6   3    26608.09    26723.82    143.04 o
   2   6   3     9144.14     9414.96     94.55 o
   4   6   3     9872.09     9339.05    106.23 o
   6   6   3    24585.40    23920.12    190.56 o
   8   6   3    18275.67    16315.94    173.52 o
 -13   7   3     3052.01     2920.26     75.53 o
 -11   7   3     7474.24     6776.33    102.90 o
  -9   7   3     2010.15     1839.51     48.44 o
  -7   7   3      166.02      175.68      9.06 o
  -5   7   3     5110.37     5167.87     63.72 o
  -3   7   3     6841.33     6852.09     73.39 o
  -1   7   3     2127.85     2111.86     42.88 o
   1   7   3     1589.85     1589.76     40.64 o
   3   7   3     7041.33     7181.26     95.09 o
   5   7   3     3736.86     3518.06     75.69 o
   7   7   3      374.43      412.43     19.68 o
 -10   8   3     2658.91     2604.64     64.82 o
  -8   8   3     1509.60     1428.37     42.79 o
  -6   8   3    14523.90    14011.36    118.22 o
  -4   8   3    12504.73    12822.37    108.62 o
  -2   8   3     1535.15     1556.45     39.78 o
   0   8   3     5711.22     5836.18     80.80 o
   2   8   3     9298.55     9218.72    112.02 o
   4   8   3     2926.42     2883.20     70.42 o
  -3   9   3     3525.35     3638.90     63.18 o
 -20   0   4     5905.97     6465.10    111.29 o
 -18   0   4    31980.26    32814.35    240.20 o
 -16   0   4     7857.87     7366.47    102.63 o
 -14   0   4    17139.19    14779.21    126.43 o
 -12   0   4    70551.31    67239.66    230.53 o
 -10   0   4    59811.58    59157.93    180.30 o
  -8   0   4    11628.35    10682.55     63.22 o
  -6   0   4    67365.67    66422.27    507.81 o
  -4   0   4    23170.49    20335.08     71.18 o
  -2   0   4    15474.49    14685.00     62.70 o
   0   0   4    39664.08    39620.07    117.29 o
   2   0   4   102939.27   108190.39    848.22 o
   4   0   4    28866.52    28584.86    138.28 o
   6   0   4    22334.40    21660.64    141.80 o
   8   0   4    14027.14    12749.55    127.05 o
  10   0   4    15659.59    14062.04    148.19 o
  12   0   4     6404.45     6040.40    105.66 o
 -19   1   4      252.93      327.07     17.92 o
 -17   1   4      589.81      547.69     26.63 o
 -15   1   4     3366.88     3299.92     53.46 o
 -13   1   4     8134.45     7359.60     58.56 o
 -11   1   4      494.29      553.00     14.22 o
  -9   1   4     2124.21     2338.65     52.09 o
  -7   1   4     4349.74     3879.72     25.58 o
  -5   1   4     3913.36     3790.99     28.83 o
  -3   1   4       19.89      100.94     11.22 o
  -1   1   4    20952.07    22938.30    301.45 o
   1   1   4    16124.90    15792.09    145.84 o
   3   1   4       88.15      119.86     22.35 o
   5   1   4     2066.33     2075.23     29.10 o
   7   1   4     6982.80     6644.08     61.03 o
   9   1   4     4098.66     3561.16     51.70 o
  11   1   4      446.18      469.88     45.65 o
 -20   2   4    11835.87    13159.99    183.91 o
 -18   2   4     6398.91     6511.60     77.32 o
 -16   2   4    13783.97    12861.39    113.38 o
 -14   2   4    23512.21    21294.96    159.96 o
 -12   2   4    10681.44    10030.14     64.90 o
 -10   2   4     1586.89     1559.34     64.51 o
  -8   2   4    38726.73    38321.39    411.31 o
  -6   2   4    75195.35    76694.70    897.04 o
  -4   2   4    36126.48    36236.77    496.66 o
  -2   2   4    11223.90    10836.71     89.95 o
   0   2   4    49512.40    49809.59    760.18 o
   2   2   4    24088.11    23869.76    534.65 o
   4   2   4     5160.93     5046.65     42.77 o
   6   2   4     8029.08     7908.84     62.47 o
   8   2   4    26262.67    23749.30    160.54 o
  10   2   4     8819.80     7374.07    106.22 o
  12   2   4     6315.96     5986.34     74.22 o
 -19   3   4    12611.01    13904.06    169.35 o
 -17   3   4     7498.60     7214.11    113.76 o
 -15   3   4     1796.06     1644.60     47.91 o
 -13   3   4    15310.79    13686.16    119.10 o
 -11   3   4    40371.93    38813.18    172.28 o
  -9   3   4    15718.55    15786.67     94.04 o
  -7   3   4     6635.34     6193.74     51.57 o
  -5   3   4    20002.42    19316.08     84.75 o
  -3   3   4    21020.93    21614.87     90.00 o
  -1   3   4     7395.82     7538.96     56.78 o
   1   3   4    18768.98    19153.13    101.29 o
   3   3   4    24582.21    25002.43    133.24 o
   5   3   4    10366.92     9950.31     96.98 o
   7   3   4    10870.19    10416.64    114.93 o
   9   3   4    13015.24    11361.34    134.78 o
  11   3   4     2858.00     2668.63     71.50 o
 -18   4   4      165.99      198.11     12.99 o
 -16   4   4     6114.50     5560.30     98.21 o
 -14   4   4     2444.07     2156.99     53.58 o
 -12   4   4      446.47      610.01     25.10 o
 -10   4   4     8875.15     8982.14     81.66 o
  -8   4   4    11260.22    11613.00     81.53 o
  -6   4   4      236.13      231.52      9.88 o
  -4   4   4     7099.60     7357.69     57.51 o
  -2   4   4     6391.78     6592.87     56.43 o
   0   4   4      105.95      153.10      7.56 o
   2   4   4     1562.86     1574.79     33.86 o
   4   4   4    22113.15    22129.86    144.07 o
   6   4   4     2498.70     2391.39     55.14 o
   8   4   4       33.35       33.30     11.68 o
  10   4   4     3648.19     3199.13     77.36 o
 -17   5   4     8578.91     7921.86    128.04 o
 -15   5   4     8391.56     7393.24    109.94 o
 -13   5   4    11944.32    10614.82    116.67 o
 -11   5   4    18665.24    17506.86    130.90 o
  -9   5   4     8841.28     8701.76     81.43 o
  -7   5   4    23617.13    23810.56    121.16 o
  -5   5   4    34731.32    35452.50    140.73 o
  -3   5   4    34994.83    35383.54    141.65 o
  -1   5   4    18790.76    19266.05    110.54 o
   1   5   4    15667.51    15748.77    108.80 o
   3   5   4     9397.66     9443.38     95.50 o
   5   5   4    13441.42    12915.03    126.31 o
   7   5   4    13643.03    12611.52    141.79 o
   9   5   4    12041.96     9970.27    137.02 o
 -16   6   4      175.44      153.84     11.98 o
 -14   6   4      374.01      543.18     26.53 o
 -12   6   4     3860.75     3571.64     67.89 o
 -10   6   4       47.93       68.06      5.19 o
  -8   6   4      591.52      561.63     22.32 o
  -6   6   4     4785.05     4759.25     57.41 o
  -4   6   4     1347.86     1479.86     31.78 o
  -2   6   4     2190.61     2291.66     40.67 o
   0   6   4     1991.88     2052.25     41.13 o
   2   6   4     1744.44     1714.62     41.40 o
   4   6   4       20.10       41.88      6.23 o
   6   6   4      167.24      186.89     10.50 o
   8   6   4     6129.25     5494.98    103.51 o
 -13   7   4    11527.93    10586.38    131.09 o
 -11   7   4     6097.23     5899.30     87.86 o
  -9   7   4    19017.82    18529.65    138.78 o
  -7   7   4    10370.83    10267.16     94.56 o
  -5   7   4     2845.87     2699.01     47.19 o
  -3   7   4     6050.71     6119.25     71.01 o
  -1   7   4    23018.27    23696.47    147.07 o
   1   7   4     8576.40     8708.69     97.16 o
   3   7   4     6145.86     6292.42     91.71 o
   5   7   4    13620.29    13136.85    146.85 o
 -10   8   4    10289.17    10210.59    115.48 o
  -8   8   4     2646.57     2635.86     54.08 o
  -6   8   4     2107.10     1986.88     44.57 o
  -4   8   4    12691.16    13040.44    112.19 o
  -2   8   4    13540.64    13868.10    119.54 o
   0   8   4      684.92      698.77     30.55 o
   2   8   4     5181.43     5321.88     87.16 o
 -19   1   5     4838.96     4464.08     83.82 o
 -17   1   5    17332.37    15400.28    104.38 o
 -15   1   5    34581.71    31591.06    130.40 o
 -13   1   5     7496.15     7418.25     54.17 o
 -11   1   5    12206.03    11674.51     58.54 o
  -9   1   5    54771.30    54090.62    110.53 o
  -7   1   5    34132.41    33828.91     78.32 o
  -5   1   5    18153.57    18031.77     54.40 o
  -3   1   5    61654.79    63807.36   1013.75 o
  -1   1   5    36610.88    36398.48    146.18 o
   1   1   5     4230.36     3918.96     32.06 o
   3   1   5    21845.50    21850.83    378.93 o
   5   1   5    40482.40    39256.85    135.87 o
   7   1   5     9550.38     8896.68     74.77 o
   9   1   5     3637.26     3058.12     50.61 o
 -20   2   5     9088.62     9073.09    134.41 o
 -18   2   5     1548.57     1514.23    114.88 o
 -16   2   5     6079.55     5512.86     78.94 o
 -14   2   5     6285.61     6012.79     68.42 o
 -12   2   5     7279.17     6955.87     50.11 o
 -10   2   5     2589.83     2420.03     25.90 o
  -8   2   5    23168.97    23308.02     71.17 o
  -6   2   5    10570.90    10455.78    124.55 o
  -4   2   5    13571.03    13971.51    130.28 o
  -2   2   5    11910.22    11645.48    145.46 o
   0   2   5    18360.96    18563.67    261.19 o
   2   2   5      202.16      242.66      8.79 o
   4   2   5     6201.15     6007.74     84.74 o
   6   2   5    11222.52    10525.81    193.66 o
   8   2   5     5667.23     4991.57     66.75 o
  10   2   5     1237.02     1137.45     32.02 o
 -19   3   5     3017.17     2862.35     75.55 o
 -17   3   5     1280.31     1301.77     44.77 o
 -15   3   5     6992.40     6745.28     89.14 o
 -13   3   5    31221.29    29742.90    162.17 o
 -11   3   5     5820.55     5822.37     62.50 o
  -9   3   5      554.83      581.15     18.30 o
  -7   3   5    23187.09    23429.50    102.87 o
  -5   3   5    26800.91    27719.74    108.98 o
  -3   3   5      121.49      180.83      8.71 o
  -1   3   5     3697.63     3732.88     44.23 o
   1   3   5    42799.20    44020.50    167.96 o
   3   3   5    12674.55    12415.64    101.27 o
   5   3   5      453.55      525.04     24.71 o
   7   3   5     5162.98     4945.78     84.34 o
   9   3   5    10415.12     8895.33    125.59 o
 -18   4   5    11484.87    10385.37    137.30 o
 -16   4   5    19846.50    17637.09    158.84 o
 -14   4   5    12206.45    11074.03    110.81 o
 -12   4   5     6698.54     6448.75     74.49 o
 -10   4   5    52393.70    52544.04    190.07 o
  -8   4   5    26487.38    27137.76    124.06 o
  -6   4   5     4576.86     4459.74     48.05 o
  -4   4   5     9996.86     9810.86     70.92 o
  -2   4   5    65534.61    66951.10    196.18 o
   0   4   5    15102.59    15148.85     99.76 o
   2   4   5     7273.63     7209.06     76.69 o
   4   4   5    21758.38    21935.38    151.29 o
   6   4   5    26921.77    26176.03    188.92 o
   8   4   5     1713.37     1563.74     52.36 o
 -17   5   5     2029.80     1916.49     58.26 o
 -15   5   5      929.85      889.09     36.26 o
 -13   5   5       94.12      166.94      7.81 o
 -11   5   5     2855.81     2823.83     49.98 o
  -9   5   5       94.49      168.71      8.09 o
  -7   5   5       64.81       99.78      5.42 o
  -5   5   5     3328.49     3256.29     44.68 o
  -3   5   5      658.52      702.01     22.02 o
  -1   5   5      456.19      460.20     19.31 o
   1   5   5      111.75      161.35      8.34 o
   3   5   5      522.95      746.71     29.31 o
   5   5   5        2.72       32.61      5.56 o
   7   5   5      114.98      134.41      9.84 o
 -16   6   5     4960.38     4429.65     87.98 o
 -14   6   5    16025.88    14803.52    143.18 o
 -12   6   5    21867.85    21127.63    153.22 o
 -10   6   5     8397.57     8402.40     87.47 o
  -8   6   5    12676.16    11995.20     97.04 o
  -6   6   5    27054.92    27488.79    141.66 o
  -4   6   5    18174.63    18688.68    117.36 o
  -2   6   5     6085.77     5937.83     69.04 o
   0   6   5    21304.13    21578.13    141.29 o
   2   6   5    27885.69    28553.23    177.71 o
   4   6   5     5451.59     5328.16     84.73 o
   6   6   5     3305.68     3097.43     72.59 o
 -13   7   5      686.13      730.40     33.29 o
 -11   7   5     2453.22     2391.43     52.47 o
  -9   7   5     6875.39     6636.12     80.40 o
  -7   7   5     2213.61     2238.93     44.88 o
  -5   7   5      437.15      526.48     22.30 o
  -3   7   5     3946.46     4070.72     61.73 o
  -1   7   5     6090.86     6223.95     79.00 o
   1   7   5     1274.15     1363.26     41.09 o
   3   7   5     1313.39     1265.95     43.78 o
 -10   8   5     7710.76     7698.13     95.82 o
  -8   8   5     2720.60     2887.41     55.78 o
  -6   8   5     4305.08     4190.49     65.53 o
  -4   8   5    13159.48    13373.79    117.81 o
  -2   8   5     4592.47     4827.87     73.98 o
   0   8   5     3557.84     3544.25     67.26 o
 -20   0   6     2840.50     2623.16     69.38 o
 -18   0   6    24978.41    22632.88    176.52 o
 -16   0   6    18751.90    18113.79    138.75 o
 -14   0   6    30590.15    29085.21    154.07 o
 -12   0   6    36908.32    35627.87    150.10 o
 -10   0   6    31788.87    31199.47    124.94 o
  -8   0   6     5251.62     4890.73     45.25 o
  -6   0   6    50336.36    50504.88    141.40 o
  -4   0   6    35610.41    35004.30    119.69 o
  -2   0   6    26247.86    26429.06    111.37 o
   0   0   6    27441.56    27480.24    125.71 o
   2   0   6    47295.11    46379.44    184.12 o
   4   0   6    16621.64    16292.33    123.23 o
   6   0   6    12138.87    11845.82    120.54 o
   8   0   6     7619.94     6891.86    103.91 o
 -21   1   6      873.03      751.55     26.52 o
 -19   1   6     4402.98     3977.70     70.31 o
 -17   1   6      183.34      352.62     37.56 o
 -15   1   6      569.73      549.23     24.53 o
 -13   1   6     9803.71     9566.34     58.91 o
 -11   1   6    18837.75    18442.04     72.37 o
  -9   1   6       40.27      154.99    133.73 o
  -7   1   6     1029.63     1108.91     22.91 o
  -5   1   6    12248.12    12449.42    138.67 o
  -3   1   6     1383.48     1272.62     23.45 o
  -1   1   6     7221.71     7531.81     44.28 o
   1   1   6     7314.04     7718.44     50.12 o
   3   1   6    14292.00    13858.11     95.32 o
   5   1   6       56.06       65.67      6.76 o
   7   1   6      159.38      175.90     11.04 o
   9   1   6     9052.39     7854.74     99.14 o
 -20   2   6    14843.82    13206.61    210.85 o
 -18   2   6     9647.00     8982.61     80.67 o
 -16   2   6     4266.90     4126.39    171.51 o
 -14   2   6    10484.88    10013.37     74.11 o
 -12   2   6    37303.12    36711.29    637.71 o
 -10   2   6    11384.02    11253.47    139.86 o
  -8   2   6    14039.03    13612.04    241.82 o
  -6   2   6    45323.13    44918.90    374.30 o
  -4   2   6    46297.57    46606.86    125.06 o
  -2   2   6     2073.91     2082.38     73.33 o
   0   2   6     6599.84     6636.24     77.26 o
   2   2   6    26027.25    25641.17    207.72 o
   4   2   6    16633.80    15508.08    320.20 o
   6   2   6     4045.98     3846.63    109.86 o
   8   2   6    13432.97    12049.31    100.27 o
 -19   3   6     9268.60     8334.04    117.94 o
 -17   3   6    16212.30    14868.99    139.63 o
 -15   3   6     7051.08     6687.00     83.70 o
 -13   3   6     7722.27     7267.45     76.76 o
 -11   3   6    18787.70    18218.96    109.25 o
  -9   3   6    11964.81    12057.49     81.75 o
  -7   3   6     4277.89     4404.64     47.42 o
  -5   3   6    16238.20    16321.68     90.47 o
  -3   3   6    24754.78    25087.45    117.43 o
  -1   3   6    13025.61    12885.07     90.32 o
   1   3   6    13811.31    13956.91    103.51 o
   3   3   6    14033.08    13880.58    115.71 o
   5   3   6     3675.19     3542.43     66.16 o
   7   3   6     3858.86     3668.25     77.16 o
 -18   4   6       94.87      120.00      9.24 o
 -16   4   6    12187.67    11048.75    117.37 o
 -14   4   6     5939.38     5733.26     76.01 o
 -12   4   6      664.38      735.04     25.29 o
 -10   4   6     1207.40     1208.54     29.14 o
  -8   4   6    15011.39    15560.28     96.57 o
  -6   4   6      114.03      131.18      5.88 o
  -4   4   6     1119.30     1108.05     26.61 o
  -2   4   6    18035.58    18392.18    110.40 o
   0   4   6     5938.72     5789.59     67.80 o
   2   4   6      243.88      256.66     13.29 o
   4   4   6     2924.73     3199.68     61.61 o
   6   4   6     4935.65     4588.09     84.44 o
 -17   5   6    12685.75    11004.55    130.66 o
 -15   5   6     6465.95     6164.01     87.69 o
 -13   5   6     8764.82     8700.87     93.38 o
 -11   5   6    16730.23    16722.75    118.35 o
  -9   5   6    26194.48    26398.08    139.02 o
  -7   5   6    21106.42    21004.63    119.16 o
  -5   5   6    17504.27    17421.27    108.72 o
  -3   5   6    12823.91    12886.13     97.51 o
  -1   5   6    20210.36    20794.76    131.94 o
   1   5   6    10189.01    10299.52     99.61 o
   3   5   6     6821.19     6712.89     88.60 o
   5   5   6    10070.11     9494.82    119.28 o
 -16   6   6      247.58      258.29     11.63 o
 -14   6   6      321.42      345.05     17.06 o
 -12   6   6     3481.35     3349.97     58.98 o
 -10   6   6       10.33       51.94      5.31 o
  -8   6   6      398.91      417.72     19.31 o
  -6   6   6     1222.43     1244.91     31.76 o
  -4   6   6     7309.99     7372.98     78.42 o
  -2   6   6       43.91       60.79      5.54 o
   0   6   6      435.44      483.70     23.36 o
   2   6   6     2294.08     2183.37     52.97 o
   4   6   6       61.72       63.00      7.38 o
 -13   7   6    10500.05    10229.83    114.10 o
 -11   7   6     7152.14     7197.18     89.38 o
  -9   7   6     7154.38     7220.28     83.88 o
  -7   7   6    10771.99    10564.64     98.98 o
  -5   7   6     4027.36     3916.25     61.17 o
  -3   7   6     7522.23     7502.27     86.89 o
  -1   7   6    15067.16    15493.97    131.76 o
   1   7   6    12715.84    12784.84    128.65 o
  -8   8   6    14374.58    14201.35    126.19 o
  -6   8   6     1655.53     1709.19     43.88 o
  -4   8   6      798.18      887.58     31.91 o
 -21   1   7    21475.27    19631.34    211.10 o
 -19   1   7     3214.49     2964.91     92.35 o
 -17   1   7     7600.80     7005.57     68.43 o
 -15   1   7    39621.06    38100.40    130.72 o
 -13   1   7    22580.23    22215.85     88.99 o
 -11   1   7     1627.69     1590.97     21.99 o
  -9   1   7    30978.58    31245.66     90.21 o
  -7   1   7    44671.23    44472.31    403.37 o
  -5   1   7    15834.09    15469.54    168.32 o
  -3   1   7    14342.81    14858.87     91.32 o
  -1   1   7    37264.64    37402.51    318.09 o
   1   1   7    11190.34    11066.71     78.07 o
   3   1   7     6768.50     6506.22    113.06 o
   5   1   7    15409.44    14320.96     95.49 o
   7   1   7    15595.24    13791.76    216.41 o
 -20   2   7     8232.66     7535.22     79.15 o
 -18   2   7     3480.22     3247.01     45.95 o
 -16   2   7     5783.25     5329.67     89.76 o
 -14   2   7     6522.17     6556.32     78.14 o
 -12   2   7     4944.93     4854.09     40.77 o
 -10   2   7     1446.32     1454.07     21.10 o
  -8   2   7    15594.30    15890.91     64.99 o
  -6   2   7    14960.12    14679.23     61.90 o
  -4   2   7     4334.90     4408.10     35.03 o
  -2   2   7     6422.55     6515.84     45.49 o
   0   2   7    13154.58    12987.52    226.52 o
   2   2   7     2109.03     2072.59     31.58 o
   4   2   7     1526.57     1502.35     50.52 o
   6   2   7     6253.71     5805.85     85.84 o
 -19   3   7    10941.14     9852.28    122.48 o
 -17   3   7     3705.14     3387.19     65.01 o
 -15   3   7      730.67      720.81     27.73 o
 -13   3   7    10872.24    10487.66     91.69 o
 -11   3   7    36986.52    36990.75    158.53 o
  -9   3   7      773.63      831.20     22.67 o
  -7   3   7     1484.94     1582.89     30.27 o
  -5   3   7    16351.36    16782.65    100.07 o
  -3   3   7    17767.76    18280.94    109.76 o
  -1   3   7      101.87      135.66      6.46 o
   1   3   7     7113.97     7176.75     80.98 o
   3   3   7    14815.24    14694.78    128.61 o
   5   3   7     7418.20     6986.90     99.55 o
 -18   4   7     2811.66     2565.38     61.72 o
 -16   4   7    15258.64    14648.98    130.63 o
 -14   4   7    29044.46    29074.23    168.14 o
 -12   4   7     5094.64     5232.93     65.24 o
 -10   4   7    15473.24    15356.34    104.35 o
  -8   4   7    40726.23    41342.34    165.55 o
  -6   4   7    14777.78    15070.73     99.66 o
  -4   4   7     1029.15      986.83     26.56 o
  -2   4   7    22709.39    23145.44    134.75 o
   0   4   7    33284.89    33774.14    177.42 o
   2   4   7     5943.05     5731.07     80.38 o
   4   4   7     4693.47     4701.50     80.34 o
 -17   5   7     1120.38     1088.47     41.71 o
 -15   5   7        9.58       53.78      6.16 o
 -13   5   7      123.66      149.24      7.52 o
 -11   5   7      127.47      206.57     10.69 o
  -9   5   7       12.79       22.89      3.82 o
  -7   5   7        3.45       38.87      3.77 o
  -5   5   7     2086.32     2136.67     40.94 o
  -3   5   7        5.97       61.34      4.92 o
  -1   5   7       32.17       60.93      5.84 o
   1   5   7      316.12      346.36     16.94 o
   3   5   7      116.07      198.36     10.94 o
 -16   6   7     6333.59     6064.84     92.44 o
 -14   6   7     2340.05     2287.64     52.60 o
 -12   6   7    21452.22    21280.58    148.20 o
 -10   6   7    26601.29    26442.51    156.70 o
  -8   6   7     4347.86     4230.40     61.00 o
  -6   6   7     6874.96     6863.33     77.32 o
  -4   6   7    31606.65    33204.02    175.94 o
  -2   6   7    12900.58    12692.46    114.40 o
   0   6   7     2675.55     2638.40     56.52 o
   2   6   7    15130.19    14921.97    144.35 o
 -13   7   7     2651.53     2668.14     58.22 o
 -11   7   7      882.58      905.98     32.83 o
  -9   7   7     3127.63     3130.74     56.69 o
  -7   7   7     5537.48     5567.26     74.72 o
  -5   7   7      386.44      396.64     19.35 o
  -3   7   7      732.26      787.63     31.54 o
  -1   7   7     5476.39     5460.69     82.77 o
 -20   0   8     8876.24     8204.99    108.47 o
 -18   0   8    13304.33    12370.68    120.97 o
 -16   0   8    10066.67    10224.70     98.93 o
 -14   0   8    14681.72    14682.18    108.01 o
 -12   0   8    35624.70    35126.28    154.59 o
 -10   0   8    25991.67    25861.80    124.73 o
  -8   0   8    17650.95    17479.90     99.80 o
  -6   0   8    33153.18    33875.43    140.69 o
  -4   0   8    29861.33    30126.23    139.00 o
  -2   0   8     7482.93     7586.58     74.48 o
   0   0   8    16362.17    16525.94    120.64 o
   2   0   8    19474.19    18561.84    141.34 o
   4   0   8     9638.70     9009.25    108.41 o
 -21   1   8     2733.79     2543.72     46.30 o
 -19   1   8     1859.66     1683.23     69.40 o
 -17   1   8     7081.33     7147.93    117.80 o
 -15   1   8      562.63      605.56     16.95 o
 -13   1   8      374.37      455.62     18.61 o
 -11   1   8    20968.66    21174.89    242.49 o
  -9   1   8     5437.09     5448.38     54.88 o
  -7   1   8     2579.49     2693.50     27.94 o
  -5   1   8      423.91      411.46     21.24 o
  -3   1   8    14668.25    14742.26     71.37 o
  -1   1   8      220.64      273.80      9.57 o
   1   1   8      131.50      158.44     43.21 o
   3   1   8     6419.22     6260.38    149.59 o
   5   1   8     4508.04     4232.70     57.01 o
 -20   2   8     4588.50     4111.55    128.46 o
 -18   2   8    17461.00    16879.54    123.20 o
 -16   2   8    13984.61    13505.06    128.17 o
 -14   2   8     6902.05     6656.90     53.03 o
 -12   2   8    20719.64    20448.51    145.05 o
 -10   2   8    23814.50    24191.60    144.70 o
  -8   2   8     3518.86     3508.77     32.97 o
  -6   2   8     6403.26     6439.74    126.82 o
  -4   2   8    29475.57    29828.38    405.40 o
  -2   2   8    19750.50    19887.18    144.20 o
   0   2   8     3495.73     3385.33     61.38 o
   2   2   8    11183.88    11237.33    127.28 o
   4   2   8    16570.12    16015.80    105.13 o
 -19   3   8     6430.01     6124.76     93.28 o
 -17   3   8    11551.02    11504.24    115.05 o
 -15   3   8     5121.52     5194.09     70.83 o
 -13   3   8     3598.54     3654.79     54.62 o
 -11   3   8    12379.36    12503.99     95.51 o
  -9   3   8    17523.25    17160.23    108.33 o
  -7   3   8     9664.86     9819.55     81.24 o
  -5   3   8    13397.04    13909.53     99.61 o
  -3   3   8    12165.17    12271.98     98.69 o
  -1   3   8     4860.72     4745.64     66.38 o
   1   3   8     6124.76     6105.76     81.99 o
   3   3   8     8659.61     8123.89    105.01 o
 -18   4   8      215.08      253.55     13.68 o
 -16   4   8      777.80      813.22     31.93 o
 -14   4   8     9609.58     9795.01     96.68 o
 -12   4   8      349.60      533.78     22.34 o
 -10   4   8       71.44       86.67      5.24 o
  -8   4   8     8584.81     8624.84     80.73 o
  -6   4   8     9371.65     9277.91     84.51 o
  -4   4   8      886.68     1006.54     29.70 o
  -2   4   8     2233.65     2361.02     47.55 o
   0   4   8     2328.96     2426.66     51.80 o
   2   4   8      262.18      300.88     15.31 o
 -17   5   8    13976.87    13706.67    135.81 o
 -15   5   8     9938.60     9782.81    106.76 o
 -13   5   8    15927.26    15870.10    125.36 o
 -11   5   8     9174.51     9428.54     92.83 o
  -9   5   8    10517.70    10759.92     95.74 o
  -7   5   8    12289.76    12350.07    101.99 o
  -5   5   8    17548.35    17810.09    126.36 o
  -3   5   8     7623.70     7699.89     86.78 o
  -1   5   8    13460.96    13469.64    122.40 o
   1   5   8    14266.83    14267.45    137.23 o
 -14   6   8     1199.05     1228.54     40.03 o
 -12   6   8      255.84      232.39     12.53 o
 -10   6   8     2467.22     2550.86     50.31 o
  -8   6   8       18.22       40.02      5.08 o
  -6   6   8      580.44      670.41     27.15 o
  -4   6   8     5135.64     5040.92     73.07 o
  -2   6   8      523.37      678.96     28.85 o
 -11   7   8     7931.34     7976.00     95.82 o
  -9   7   8     8490.02     8579.17     96.86 o
  -7   7   8    13549.59    13694.29    123.02 o
  -5   7   8     3787.07     3858.16     67.33 o
 -21   1   9    22732.79    21068.35    128.96 o
 -19   1   9    12445.50    12189.87     88.82 o
 -17   1   9     3235.80     3254.17     41.95 o
 -15   1   9    14859.42    14722.97    344.14 o
 -13   1   9    32051.18    32395.15    113.51 o
 -11   1   9     7558.07     7697.41     64.70 o
  -9   1   9     8903.20     9012.58     55.76 o
  -7   1   9    21784.91    21813.71     87.16 o
  -5   1   9    19501.49    19375.35     85.68 o
  -3   1   9    10826.23    10585.64     66.96 o
  -1   1   9    15473.18    15373.46     87.26 o
   1   1   9    10198.96    10035.47     76.48 o
   3   1   9     5843.27     5566.31     63.13 o
 -20   2   9     5025.95     4922.31    137.36 o
 -18   2   9     6068.22     5805.02     59.68 o
 -16   2   9     3104.53     3069.13     96.26 o
 -14   2   9     6897.93     6989.31     55.57 o
 -12   2   9     3268.38     3247.28     36.00 o
 -10   2   9     3181.15     3194.63     34.49 o
  -8   2   9     5710.12     6041.54    150.17 o
  -6   2   9    10536.08    10447.31     79.06 o
  -4   2   9     1931.91     1879.14     37.00 o
  -2   2   9     7513.09     7838.68     60.82 o
   0   2   9     6561.75     6458.31    146.73 o
   2   2   9     1199.12     1170.59     28.65 o
 -19   3   9     2048.51     2336.58     56.55 o
 -17   3   9     7213.41     7113.28     90.59 o
 -15   3   9     5953.01     6208.24     77.96 o
 -13   3   9     1212.74     1281.55     34.10 o
 -11   3   9    14663.05    14653.28    108.52 o
  -9   3   9    11250.06    11617.12     95.16 o
  -7   3   9     3203.00     3240.75     50.67 o
  -5   3   9     1434.29     1478.56     35.99 o
  -3   3   9     9414.20     9669.25     95.07 o
  -1   3   9     5259.75     5437.90     77.55 o
   1   3   9     2332.64     2227.10     53.91 o
 -18   4   9     3311.74     3433.20     67.02 o
 -16   4   9     4743.43     4611.39     72.53 o
 -14   4   9    20934.84    20984.94    144.97 o
 -12   4   9    18980.74    19306.28    132.73 o
 -10   4   9     3193.08     3352.17     53.43 o
  -8   4   9    17882.27    17864.35    123.30 o
  -6   4   9    22653.33    23562.14    145.16 o
  -4   4   9     5881.14     6132.53     77.17 o
  -2   4   9     2084.52     2206.86     49.63 o
   0   4   9    20165.57    20262.65    161.21 o
 -15   5   9      425.01      453.60     21.01 o
 -13   5   9      726.72      746.81     28.14 o
 -11   5   9      862.42      890.70     29.57 o
  -9   5   9      502.17      600.28     25.47 o
  -7   5   9      230.64      254.08     12.69 o
  -5   5   9     4020.36     4218.17     66.60 o
  -3   5   9      116.11      163.38      8.96 o
 -12   6   9     2527.48     2712.05     54.56 o
 -10   6   9    23184.07    23489.03    158.78 o
  -8   6   9    16956.60    17098.98    134.88 o
  -6   6   9     2460.84     2646.28     54.72 o
 -20   0  10     9950.58     9580.26    115.35 o
 -18   0  10    11889.16    11745.36    117.70 o
 -16   0  10     8139.72     8357.35     92.08 o
 -14   0  10     6626.23     6753.61     78.24 o
 -12   0  10    49897.01    50346.05    205.41 o
 -10   0  10    25285.79    26142.76    144.41 o
  -8   0  10     4630.43     4712.78     61.40 o
  -6   0  10     9163.76     9667.28     91.04 o
  -4   0  10    31624.80    32174.19    175.02 o
  -2   0  10     3522.75     3532.71     61.78 o
   0   0  10     4216.21     4170.89     73.28 o
 -19   1  10      281.20      300.99     10.48 o
 -17   1  10     2630.27     2690.18     39.10 o
 -15   1  10     5684.02     5818.18     53.03 o
 -13   1  10      580.26      590.62     17.03 o
 -11   1  10       81.75      122.58     15.76 o
  -9   1  10     8278.80     8189.36    126.50 o
  -7   1  10     1814.95     1834.45     51.12 o
  -5   1  10       46.25       86.41      4.22 o
  -3   1  10     2709.08     2802.13     48.63 o
  -1   1  10     2890.48     2985.47     42.72 o
 -18   2  10     9868.81     9740.16    187.02 o
 -16   2  10    14606.88    14884.87     89.12 o
 -14   2  10     7790.52     8058.92     62.16 o
 -12   2  10     2596.72     2851.47    204.16 o
 -10   2  10    14192.62    14228.05     77.16 o
  -8   2  10    12061.30    12375.05     74.14 o
  -6   2  10     7153.35     7176.48     57.16 o
  -4   2  10     9544.00     9556.85    103.88 o
  -2   2  10    19718.86    20387.77    107.26 o
 -17   3  10     9471.43     9749.06    106.92 o
 -15   3  10     6345.47     6560.94     83.22 o
 -13   3  10     5554.20     5698.81     73.37 o
 -11   3  10    14091.41    14459.58    114.67 o
  -9   3  10    10542.45    10706.38     97.74 o
  -7   3  10     2401.12     2401.93     47.45 o
  -5   3  10     6918.61     7459.80     86.32 o
  -3   3  10     9842.73     9957.91    106.78 o
 -16   4  10       91.89      125.96      7.54 o
 -14   4  10     5073.16     5076.34     73.67 o
 -12   4  10     3360.60     3633.26     59.94 o
 -10   4  10     1045.53     1152.88     34.23 o
  -8   4  10     1497.99     1604.11     39.60 o
  -6   4  10     2112.45     2231.67     48.51 o
  -4   4  10      375.31      400.52     19.91 o
 -13   5  10     5936.59     6096.16     82.90 o
 -11   5  10     7487.17     7462.24     89.69 o
  -9   5  10     8487.97     8672.20     95.46 o
  -7   5  10    10652.15    10919.23    110.67 o
 -19   1  11    15353.75    15684.57    112.37 o
 -17   1  11     5591.12     5851.90    136.43 o
 -15   1  11     8151.14     8554.79     67.12 o
 -13   1  11    15894.78    16237.00    136.51 o
 -11   1  11    10713.97    10985.23     71.88 o
  -9   1  11     6660.18     6852.59     57.30 o
  -7   1  11    12813.82    13110.54    101.98 o
  -5   1  11    10281.85    10379.86     75.43 o
  -3   1  11     8137.32     8165.51     70.65 o
 -18   2  11     3377.70     3482.15    117.96 o
 -16   2  11     2019.27     2092.50     35.00 o
 -14   2  11    10983.96    11293.84     76.90 o
 -12   2  11     2289.59     2505.37     48.42 o
 -10   2  11      168.10      234.22     19.65 o
  -8   2  11     4639.28     4950.89     83.17 o
  -6   2  11    14342.51    14616.67    124.54 o
  -4   2  11      227.28      246.05      8.61 o
 -17   3  11     2027.19     2181.03     53.29 o
 -15   3  11     4360.27     4504.22     71.63 o
 -13   3  11     5675.88     6042.16     79.76 o
 -11   3  11     3931.32     4049.83     64.35 o
  -9   3  11     6405.43     6560.61     83.49 o
  -7   3  11     4174.24     4282.62     68.45 o
  -5   3  11     2935.99     3176.22     61.79 o
 -14   4  11     4906.69     5178.04     78.06 o
 -12   4  11    18958.95    19601.23    147.26 o
 -10   4  11     8072.28     8312.27     95.95 o
  -8   4  11     5972.62     6020.92     83.43 o
 -16   0  12    20422.49    21241.70    158.06 o
 -14   0  12      787.10      925.89     33.24 o
 -12   0  12     8722.67     8835.09     97.33 o
 -10   0  12    31755.01    33257.61    189.68 o
  -8   0  12     8679.61     8836.39    100.30 o
 -17   1  12       14.44       44.85      8.91 o
 -15   1  12     1492.01     1546.84     37.53 o
 -13   1  12     1884.40     1916.58     32.92 o
 -11   1  12      119.23      153.44     11.63 o
  -9   1  12     4147.22     4226.92     48.91 o
  -7   1  12     1738.07     1821.74     51.27 o
 -14   2  12    10582.66    11076.08     79.95 o
 -12   2  12     6888.79     7234.88     63.63 o
 -10   2  12     6451.27     6488.42     99.94 o
 
